# Supplementary material for: Understanding the Effect of the Synthetic Method and Surface Chemistry on the Properties of CsPbBr3 Nanoparticles
Source: Nanomaterials (Basel). 2023 Dec 27;14(1):81. doi: 10.3390/nano14010081 (PMC10780980; doi:10.3390/nano14010081)
Supplement: Supplementary file 1 [file nanomaterials-14-00081-s001.zip]

Archive with 1 entries (1 files):
- nanomaterials-2761252-supplementary.pdf
